# Supplementary material for: A practical introduction to sequentially Markovian coalescent methods for estimating demographic history from genomic data
Source: Ecol Evol. 2019 Dec 7;10(1):579–89. doi: 10.1002/ece3.5888 (PMC6972798; doi:10.1002/ece3.5888)
Supplement: Supplementary file 1 [file ECE3-10-579-s001.xlsx]

## Sheet: Summary
		PSMC	MSMC
Taxonomic groups	Humans	5	10
	Other primates	11	0
	Other mammals	37	6
	Other tetrapods	20	1
	Fishes	8	2
	Invertebrates	10	2
	Plants	9	8
	Other eukaryotes	0	1
Mutation rate	New phylogenetic estimate	17	2
	New pedigree/population/other estimate	6	3
	Published phylogenetic estimate	31	8
	Human mutation rate (primates)	14	10
	Human mutation rate (other mammals)	11	2
	Human mutation rate (other organisms)	11	1	Birds, reptiles, fish, plants
	Published mutation rate	10	4	Ficedula, Heliconius, Drosophila, Arabidopsis, Prunus, Plasmodium
MSMC haplotypes	2 haplotypes		11
	4 haplotypes		7
	6 haplotypes		1
	8 haplotypes		11

## Sheet: List-PSMC
Year	Authors	Journal	Title	DOI	Species	Mutation rate - source	Mutation rate - taxon	Mutation rate- type
2016	Abascal et al.	Genome Biol	Extreme genomic erosion after recurrent demographic bottlenecks in the highly endangered Iberian lynx	10.1186/s13059-016-1090-1	2 felids	New		Phylogenetic
2018	Anderson et al.	Proc Natl Acad Sci USA	Hybridization and gene flow in the mega-pest lineage of moth, Helicoverpa	10.1073/pnas.1718831115	7 lepidopterans	Published	Heliconius	Pedigree
2018	Bai et al.	New Phytol	Demographically idiosyncratic responses to climate change and rapid Pleistocene diversification of the walnut genus Juglans (Juglandaceae) revealed by whole genome sequences	10.1111/nph.14917	13 plants	New		Phylogenetic
2017	Barth et al.	Genome Biol Evol	Genomic differentiation and demographic histories of Atlantic and Indo-Pacific yellowfin tuna (Thunnus albacares) populations	10.1093/gbe/evx067	1 fish	New		Phylogenetic
2018	Belleghem et al.	Mol Ecol	Patterns of Z chromosome divergence among Heliconius species highlight the importance of historical demography	10.1111/mec.14560	8 lepidopterans	Published	Heliconius	Pedigree
2017	Benazzo et al.	Proc Natl Acad Sci USA	Survival and divergence in a small group: The extraordinary genomic history of the endangered Apennine brown bear stragglers	10.1073/pnas.1707279114	1 ursid	Published	Ursid	Phylogenetic
2017	Bhak et al.	PLOS ONE	Myotis rufoniger genome sequence and analyses: M. rufoniger's genomic feature and the decreasing effective population size of Myotis bats	10.1371/journal.pone.0180418	3 bats	Published	Mammals	Phylogenetic
2014	Bosse et al.	Mol Ecol	Untangling the hybrid nature of modern pig genomes: a mosaic derived from biogeographically distinct and highly divergent Sus scrofa populations	10.1111/mec.12807	1 suid	Published	Human	Phylogenetic
2015	Bunnefeld et al.	Genetics	Inferring bottlenecks from genome-wide samples of short sequence blocks	10.1534/genetics.115.179861	1 suid	Published	Human	Phylogenetic
2016	Campana et al.	BMC Genom	Genome sequence, population history, and pelage genetics of the endangered African wild dog (Lycaon pictus)	10.1186/s12864-016-3368-9	1 felid	New		Phylogenetic
2014	Carbone et al.	Nature	Gibbon genome and the fast karyotype evolution of small apes	10.1038/nature13679	5 primates	Published	Human	Phylogenetic
2019	Chaw et al.	Nat Plants	Stout camphor tree genome fills gaps in understanding of flowering plant genome evolution	10.1038/s41477-018-0337-0	1 angiosperm	Published	Arabidopsis	Phylogenetic
2016	Chen et al.	Mol Biol Evol	Genomic Analyses Reveal Demographic History and Temperate Adaptation of the Newly Discovered Honey Bee Subspecies Apis mellifera sinisxinyuan n. ssp	10.1093/molbev/msw017	1 hymenopteran	Published	Bee	Phylogenetic
2019	Chen et al.	Nat Plants	Liriodendron genome sheds light on angiosperm phylogeny and species–pair differentiation	10.1038/s41477-018-0323-6	2 angiosperms	Published	Arabidopsis	MA line
2015	Chung et al.	Genome Biol	The first whole genome and transcriptome of the cinereous vulture reveals adaptation in the gastric and immune defense systems and possible convergent evolution between the Old and New World vultures	10.1186/s13059-015-0780-4	3 birds	Published	Birds	Phylogenetic
2018	Colella et al.	Commun Biol	Whole-genome analysis of Mustela erminea finds that pulsed hybridization impacts evolution at high latitudes	10.1038/s42003-018-0058-y	1 mustelid	Published	Mammals	Phylogenetic
2016	Crellen et al.	Sci Rep	Whole genome resequencing of the human parasite Schistosoma mansonireveals population history and effects of selection	10.1038/srep20954	1 platyhelminth	New		Genome size
2018	Ekblom et al.	Conserv Biol	Genome sequencing and conservation genomics in the Scandinavian wolverine population	10.1111/cobi.13157	1 carnivore	Published	Carnivores	Phylogenetic
2017	Ericson et al.	Sci Rep	A genomic perspective of the pink-headed duck Rhodonessa caryophyllacea suggests a long history of low effective population size	10.1038/s41598-017-16975-1	1 bird	Published	Ficedula	Pedigree
2014	Fan et al.	Mol Biol Evol	Whole-Genome Sequencing of Tibetan Macaque (Macaca thibetana) Provides New Insight into the Macaque Evolutionary History	10.1093/molbev/msu104	3 primates	Published	Human	Phylogenetic
2018	Fan et al.	Mol Phylogenet Evol	Ancient hybridization and admixture in macaques (genus Macaca) inferred from whole genome sequences	10.1016/j.ympev.2018.03.038	5 primates	Published	Human	Phylogenetic
2018	Fitak & Johnsen	Mar Biol	Green sea turtle (Chelonia mydas) population history indicates important demographic changes near the mid-Pleistocene transition	10.1007/s00227-018-3366-3	1 turtle	Published	Reptiles	Phylogenetic
2016	Fitak et al.	Mol Ecol Resour	The de novo genome assembly and annotation of a female domestic dromedary of North African origin	10.1111/1755-0998.12443	1 artiodactyl	Published	Human	Phylogenetic
2016	Foote et al.	Nat Commun	Genome-culture coevolution promotes rapid divergence of killer whale ecotypes	10.1038/ncomms11693	1 cetacean	Published	Cetacean	Phylogenetic
2013	Frantz et al.	Genome Biol	Genome sequencing reveals fine scale diversification and reticulation history during speciation in Sus	10.1186/gb-2013-14-9-r107	5 suids	Published	Human	Phylogenetic
2016	Gautier et al.	Mol Biol Evol	Deciphering the wisent demographic and adaptive histories from individual whole-genome sequences	10.1093/molbev/msw144	2 bovids	Published	Placentals	Phylogenetic
2017	Gopalakrishnan et al.	BMC Genom	The wolf reference genome sequence (Canis lupus lupus) and its implications for Canis spp. population genomics	10.1186/s12864-017-3883-3	2 canids	Published	Human	Pedigree
2014	Green et al.	Science	Three crocodilian genomes reveal ancestral patterns of evolution among archosaurs	10.1126/science.1254449	3 reptiles	New		Phylogenetic
2018	Guo X et al.	DNA Res	The genomes of two Eutrema species provide insight into plant adaptation to high altitudes	10.1093/dnares/dsy003	2 angiosperms	Published	Arabidopsis	Pedigree
2018	Guo Z et al.	Glob Change Biol	Extremely low genetic diversity across mangrove taxa reflects past sea level changes and hints at poor future responses	10.1111/gcb.13968	3 angiosperms	Published	Angiosperms	Phylogenetic
2014	Halley et al.	PLOS ONE	A draft de novo genome assembly for the northern bobwhite (Colinus virginianus) reveals evidence for a rapid decline in effective population size beginning in the late Pleistocene	10.1371/journal.pone.0090240	2 birds	Published	Human	Phylogenetic
2017	Hanna et al.	Genome Biol Evol	Northern Spotted Owl (Strix occidentalis caurina) Genome: Divergence with the Barred Owl (Strix varia) and Characterization of Light-Associated Genes	10.1093/gbe/evx158	2 birds	Published	Ficedula	Pedigree
2012	Higashino et al.	Genome Biol	Whole-genome sequencing and analysis of the Malaysian cynomolgus macaque (Macaca fascicularis) genome	10.1186/gb-2012-13-7-r58	1 primate	Published	Human	Phylogenetic
2015	Huang et al.	Sci Rep	Donkey genome and insight into the imprinting of fast karyotype evolution	10.1038/srep14106	3 equids	Published	Human	Phylogenetic
2015	Ilyas et al.	BMC Genom	Whole genome sequencing of an ethnic Pathan (Pakhtun) from the north-west of Pakistan	10.1186/s12864-015-1290-1	Modern human	Published	Human	Phylogenetic
2016	Izuno et al.	J Plant Res	Genome sequencing of Metrosideros polymorpha (Myrtaceae), a dominant species in various habitats in the Hawaiian Islands with remarkable phenotypic variations	10.1007/s10265-016-0822-3	1 angiosperm	Published	Arabidopsis	Pedigree
2018	Johnson et al.	Nat Genet	Adaptation and conservation insights from the koala genome	10.1038/s41588-018-0153-5	1 marsupial	Published	Human	Pedigree
2014	Jonsson et al.	Proc Natl Acad Sci USA	Speciation with gene flow in equids despite extensive chromosomal plasticity	10.1073/pnas.1412627111	7 equids	Published	Equids	Phylogenetic
2017	Kang et al.	Sci Rep	Population genetics analysis of the Nujiang catfish Creteuchiloglanis macropterus through a genome-wide single nucleotide polymorphisms resource generated by RAD-seq	10.1038/s41598-017-02853-3	1 fish	Published	Human	Phylogenetic
2014	Kelley et al.	Nat Commun	Compact genome of the Antarctic midge is likely an adaptation to an extreme environment	10.1038/ncomms5611	1 dipteran	Published	Drosophila	Pedigree
2012	Kidd et al.	Am J Hum Genet	Population genetic inference from personal genome data: impact of ancestry and admixture on human genomic variation	10.1016/j.ajhg.2012.08.025	Modern human	Published	Human	Phylogenetic
2016	Kim et al.	Genome Biol	Comparison of carnivore, omnivore, and herbivore mammalian genomes with a new leopard assembly	10.1186/s13059-016-1071-4	6 felids	Published	Felid	Phylogenetic
2017	Kishida	Mar Mammal Sci	Population history of Antarctic and common minke whales inferred from individual whole‐genome sequences	10.1111/mms.12369	2 ceteceans	Published	Cetacean	Phylogenetic
2016	Kozma et al.	Mol Ecol	Looking into the past–the reaction of three grouse species to climate change over the last million years using whole genome sequences	10.1111/mec.13496	3 birds	New		Phylogenetic
2018	Kozma et al.	Ecol Evol	Past and potential future population dynamics of three grouse species using ecological and whole genome coalescent modeling	10.1002/ece3.4163	3 birds	Published	Birds	Phylogenetic
2017	Kumar et al.	Sci Rep	The evolutionary history of bears is characterized by gene flow across species	10.1038/srep46487	4 ursids	Published	Human	Pedigree
2016	Kunstner et al.	PLOS ONE	The genome of the Trinidadian guppy, Poecilia reticulata, and variation in the Guanapo population	10.1371/journal.pone.0169087	1 fish	New		Pedigree
2014	Li C et al.	Gigascience	Two Antarctic penguin genomes reveal insights into their evolutionary history and molecular changes related to the Antarctic environment	10.1186/2047-217X-3-26	2 birds	New		Phylogenetic
2013	Li et al.	Nat Genet	Genomic analyses identify distinct patterns of selection in domesticated pigs and Tibetan wild boars	10.1038/ng.2811	1 suid	Published	Human	Phylogenetic
2014	Li S et al.	Genome Biol	Genomic signatures of near-extinction and rebirth of the crested ibis and other endangered bird species	10.1186/s13059-014-0557-1	1 bird	New		Phylogenetic
2016	Liu S et al.	Mol Ecol	Region‐wide and ecotype‐specific differences in demographic histories of threespine stickleback populations, estimated from whole genome sequences	10.1111/mec.13827	1 fish	New		Population biogeographic
2018	Liu Y et al.	Curr Biol	Genome-Wide Evolutionary Analysis of Natural History and Adaptation in the World's Tigers	10.1016/j.cub.2018.09.019	5 felids	New		Phylogenetic
2016	Liu Z et al.	Nat Commun	The channel catfish genome sequence provides insights into the evolution of scale formation in teleosts	10.1038/ncomms11757	1 fish	Published	Human	Phylogenetic
2018	Liu Z et al.	Gigascience	Population genomics of wild Chinese rhesus macaques reveals a dynamic demographic history and local adaptation, with implications for biomedical research	10.1093/gigascience/giy106	5 primates	Published	Human	Pedigree
2016	Lu et al.	Am J Hum Genet	Ancestral origins and genetic history of Tibetan highlanders	10.1016/j.ajhg.2016.07.002	Modern human	Published	Human	Pedigree
2018	Ma et al.	Proc Natl Acad Sci USA	Ancient polymorphisms and divergence hitchhiking contribute to genomic islands of divergence within a poplar species complex	10.1073/pnas.1713288114	2 plants	Published	Plants	Phylogenetic
2018	Mao et al.	Curr Biol	The Roles of Introgression and Climate Change in the Rise to Dominance of Acropora Corals	10.1016/j.cub.2018.08.061	5 corals	New		Phylogenetic
2016	Martin et al.	Mol Biol Evol	Natural selection and genetic diversity in the butterfly Heliconius melpomene	10.1534/genetics.115.183285	9 lepidopterans	New		Phylogenetic
2018	Martin et al.	Genetics	Insights into platypus population structure and history from whole-genome sequencing	10.1093/molbev/msy041	1 monotreme	New		Pedigree
2018	Mattle-Greminger et al.	Genome Biol	Genomes reveal marked differences in the adaptive evolution between orangutan species	10.1186/s13059-018-1562-6	2 primates	Published	Human	Pedigree
2018	Mays et al.	Curr Biol	Genomic analysis of demographic history and ecological niche modeling in the endangered Sumatran rhinoceros Dicerorhinus sumatrensis	10.1016/j.cub.2017.11.021	1 perissodactyl	Published	Placentals	Phylogenetic
2016	Mei et al.	Sci Rep	Whole-genome sequencing of the endangered bovine species Gayal (Bos frontalis) provides new insights into its genetic features	10.1038/srep19787	2 bovids	Published	Human	Pedigree
2015	Meyer et al.	Mol Ecol	Evolutionary history inferred from the de novo assembly of a nonmodel organism, the blue‐eyed black lemur	10.1111/mec.13327	2 primates	Published	Human	Pedigree
2012	Miller et al.	Proc Natl Acad Sci USA	Polar and brown bear genomes reveal ancient admixture and demographic footprints of past climate change	10.1073/pnas.1210506109	4 ursids	Published	Human	Phylogenetic
2019	Mintoo et al.	Ecol Evol	Draft genome of the river water buffalo	10.1002/ece3.4965	1 bovid	Published	Human	Phylogenetic
2018	Morin et al.	Mol Ecol	Demography or selection on linked cultural traits or genes? Investigating the driver of low mtDNA diversity in the sperm whale using complementary mitochondrial and nuclear genome analyses	10.1111/mec.14698	1 cetacean	Published	Cetacean	Phylogenetic
2013	Nadachowska-Brzyska et al.	PLOS Genet	Demographic divergence history of pied flycatcher and collared flycatcher inferred from whole-genome re-sequencing data	10.1371/journal.pgen.1003942	1 bird	New		Population
2017	Oldeschulte et al.	G3 Genes Genom Genet	Annotated draft genome assemblies for the Northern Bobwhite (Colinus virginianus) and the Scaled Quail (Callipepla squamata) reveal disparate estimates of modern genome diversity and historic effective population size	10.1534/g3.117.043083	2 birds	Published	Human	Phylogenetic
2017	Ottenburghs et al.	BMC Evol Biol	A history of hybrids? Genomic patterns of introgression in the True Geese	10.1186/s12862-017-1048-2	2 birds	Published	Human	Phylogenetic
2015	Palkopoulou et al.	Proc Natl Acad Sci USA	Complete genomes reveal signatures of demographic and genetic declines in the woolly mammoth	10.1016/j.cub.2015.04.007	1 elephantid	New		PSMC ancient offset
2018	Palkopoulou et al.	Curr Biol	A comprehensive genomic history of extinct and living elephants	10.1073/pnas.1720554115	5 elephantids	New		Phylogenetic
2014	Pasquesi et al.	Nat Commun	Squamate reptiles challenge paradigms of genomic repeat element evolution set by birds and mammals	10.1038/s41467-018-05279-1	5 reptiles	Published	Reptiles	Phylogenetic
2016	Prada et al.	Curr Biol	Empty niches after extinctions increase population sizes of modern corals	10.1016/j.cub.2016.09.039	3 corals	Published	Coral	Phylogenetic
2019	Quesada et al.	Nat Ecol Evol	Giant tortoise genomes provide insights into longevity and age-related disease	10.1038/s41559-018-0733-x	2 turtles	Published	Human	Phylogenetic
2018	Ravinet et al.	PLOS Genet	The genomic landscape at a late stage of stickleback speciation: High genomic divergence interspersed by small localized regions of introgression	10.1371/journal.pgen.1007358	2 fish	Published	Fish	Phylogenetic
2018	Renaud et al.	Sci Adv	Improved de novo genomic assembly for the domestic donkey	10.1126/sciadv.aaq0392	7 equids	Published	Equids	Phylogenetic
2016	Rodriguez-Flores et al.	Genome Res	Indigenous Arabs are descendants of the earliest split from ancient Eurasian populations	10.1101/gr.191478.115	Modern human	Published	Human	Pedigree
2017	Romero-Hidalgo et al.	Nat Commun	Demographic history and biologically relevant genetic variation of Native Mexicans inferred from whole-genome sequencing	10.1038/s41467-017-01194-z	Modern human	Published	Human	Pedigree
2016	Schimtz et al.	Nat Commun	Genome sequence of the basal haplorrhine primate Tarsius syrichta reveals unusual insertions	10.1038/ncomms12997	1 primate	Published	Human	Pedigree
2018	Seixas et al.	Genome Biol	The genomic impact of historical hybridization with massive mitochondrial DNA introgression	10.1186/s13059-018-1471-8	2 lagomorphs	New		Phylogenetic
2018	Smith et al.	Mol Ecol	Demographic inference in barn swallows using whole‐genome data shows signal for bottleneck and subspecies differentiation during the Holocene	10.1111/mec.14854	1 bird	Published	Ficedula	Pedigree
2017	Sollars et al.	Nature	Genome sequence and genetic diversity of European ash trees	10.1038/nature20786	1 angiosperm	Published	Arabidopsis	Phylogenetic
2014	Spivakov et al.	G3 Genes Genom Genet	Genomic and phenotypic characterisation of a wild Medaka population: Establishing an isogenic population genetic resource in fish	10.1534/g3.113.008722	1 fish	Published	Human	Phylogenetic
2017	Teng et al.	Mol Bio Evol	Population genomics reveals speciation and introgression between brown Norway rats and their sibling species	10.1093/molbev/msx157	2 rodents	Published	Rats	Phylogenetic
2018	Tiley et al.	BMC Genom	Comparison of the Chinese bamboo partridge and red Junglefowl genome sequences highlights the importance of demography in genome evolution	10.1186/s12864-018-4711-0	2 birds	Published	Birds	Phylogenetic
2018	Vijay et al.	Mol Biol Evol	Population genomic analysis reveals contrasting demographic changes of two closely related dolphin species in the last glacial	10.1093/molbev/msy108	2 cetaceans	Published	Cetacean	Phylogenetic
2014	Wallberg et al.	Nat Genet	A worldwide survey of genome sequence variation provides insight into the evolutionary history of the honeybee Apis mellifera	10.1038/ng.3077	4 hymenopterans	New	Bee	Phylogenetic
2018	Wang et al.	Mol Phylogenet Evol	Glaciation-based isolation contributed to speciation in a Palearctic alpine biodiversity hotspot: Evidence from endemic species	10.1016/j.ympev.2018.09.006	2 birds	Published	Human-chicken	Phylogenetic
2017	Xu et al.	Nat Sci Rev	The origin, diversification and adaptation of a major mangrove clade (Rhizophoreae) revealed by whole-genome sequencing	10.1093/nsr/nwx065	4 angiosperms	Published	Angiosperms	Phylogenetic
2015	Xue et al.	Science	Mountain gorilla genomes reveal the impact of long-term population decline and inbreeding	10.1126/science.aaa3952	4 primates	Published	Human	Pedigree
2016	Yang et al.	Mol Biol Evol	Whole-genome sequencing of native sheep provides insights into rapid adaptations to extreme environments	10.1093/molbev/msw129	1 bovid	Published	Human	Phylogenetic
2018	Yuan et al.	Genetica	Historical demography of common carp estimated from individuals collected from various parts of the world using the pairwise sequentially markovian coalescent approach	10.1007/s10709-017-0006-7	1 fish	Published	Human	Phylogenetic
2013	Zhan et al.	Nat Genet	Peregrine and saker falcon genome sequences provide insights into evolution of a predatory lifestyle	10.1038/ng.2588	2 birds	New		Phylogenetic
2014	Zhang et al.	PLOS Genet	Hypoxia adaptations in the grey wolf (Canis lupus chanco) from Qinghai-Tibet Plateau	10.1371/journal.pgen.1004466	1 canid	Published	Human	Pedigree
2017	Zhang et al.	Nat Commun	Tracing the origin and evolution of supergene mimicry in butterflies	10.1038/s41467-017-01370-1	5 lepidopterans	Published	Heliconius	Pedigree
2018	Zhang et al.	Gigascience	Whole-genome resequencing reveals signatures of selection and timing of duck domestication	10.1093/gigascience/giy027	1 bird	Published	Birds	Phylogenetic
2013	Zhao et al.	Nat Genet	Whole-genome sequencing of giant pandas provides insights into demographic history and local adaptation	10.1038/ng.2494	1 ursid	New		Phylogenetic
2014	Zhou et al.	Nat Genet	Whole-genome sequencing of the snub-nosed monkey provides insights into folivory and evolutionary history	10.1038/ng.3137	4 primates	New		Phylogenetic
2016	Zhou et al.	Mol Biol Evol	Population genomics reveals low genetic diversity and adaptation to hypoxia in snub-nosed monkeys	10.1093/molbev/msw150	4 primates	Published	Primate	Phylogenetic
2019	Zhu et al.	Evol Appl	Endangered Père David's deer genome provides insights into population recovering	10.1111/eva.12705	1 cervid	Published	Cetacean	Phylogenetic

## Sheet: List-MSMC
Year	Authors	Journal	Title	DOI	Species	Mutation rate - source	Mutation rate - taxon	Mutation rate- type	Haplotypes
2018	Bai et al.	Nat Genet	Whole-genome sequencing of 175 Mongolians uncovers population-specific genetic architecture and gene flow throughout North and East Asia	10.1038/s41588-018-0250-5	Modern human	Published	Human	Pedigree	8
2017	Bergstrom et al.	Science	A Neolithic expansion, but strong genetic structure, in the independent history of New Guinea	10.1126/science.aan3842	Modern human	Published	Human	Pedigree	8
2018	Bruniche-Olsen et al.	BMC Evol Biol	The inference of gray whale (Eschrichtius robustus) historical population attributes from whole-genome sequences	10.1186/s12862-018-1204-3	1 cetacean	Published	Cetaceans	Phylogenetic	2
2018	Chen et al.	Nat Commun	Whole-genome resequencing reveals world-wide ancestry and adaptive introgression events of domesticated cattle in East Asia	10.1038/s41467-018-04737-0	1 bovid	Published	Placentals	Phylogenetic	4
2019	Cui et al.	Cell	Relaxed selection limits lifespan by increasing mutation load	10.1016/j.cell.2019.06.004	2 fishes	New		Phylogenetic	2
2017	Durvasula et al.	Proc Natl Acad Sci USA	African genomes illuminate the early history and transition to selfing in Arabidopsis thaliana	10.1073/pnas.1616736114	1 angiosperm (Arabidopsis)	Published	Arabidopsis	MA line	8
2019	Fan et al.	Genome Biol	African evolutionary history inferred from whole genome sequence data of 44 indigenous African populations	10.1186/s13059-019-1679-2	Modern human	Published	Human	Pedigree	4
2018	Feigin et al.	Nat Ecol Evol	Genome of the Tasmanian tiger provides insights into the evolution and demography of an extinct marsupial carnivore	10.1038/s41559-017-0417-y	2 marsupials	New		Recombination rate	2
2016	Frantz et al.	Science	Genomic and archaeological evidence suggests a dual origin of domestic dogs	10.1126/science.aaf3161	2 canids	New		PSMC ancient offset	4
2017	GrosBalthazard et al.	Curr Biol	The discovery of wild date palms in Oman reveals a complex domestication history involving centers in the Middle East and Africa	10.1016/j.cub.2017.06.045	1 angiosperm	Published	Human	Phylogenetic	6
2018	Gunther et al.	PLOS Biol	Population genomics of Mesolithic Scandinavia: Investigating early postglacial migration routes and high-latitude adaptation	10.1371/journal.pbio.2003703	Modern human	Published	Human	Pedigree	2
2017	Hall et al.	Nature	The crown-of-thorns starfish genome as a guide for biocontrol of this coral reef pest	10.1038/nature22033	1 echinoderm	New		Genome size	2
2017	Hu et al.	PLOS Genet	Evolutionary history of Tibetans inferred from whole-genome sequencing	10.1371/journal.pgen.1006675	Modern human	Published	Human	Pedigree	8
2019	Liang et al.	Nat Commun	Whole-genome resequencing of 472 Vitis accessions for grapevine diversity and demographic history analyses	10.1038/s41467-019-09135-8	1 angiosperm	New		Phylogenetic	4
2017	Liu et al.	New Phytol	Rapid radiations of both kiwifruit hybrid lineages and their parents shed light on a two-layer mode of species diversification	10.1111/nph.14607	1 angiosperm	Published	Plants	Phylogenetic	2
2016	Lu et al.	Am J Hum Genet	Ancestral origins and genetic history of Tibetan highlanders	10.1016/j.ajhg.2016.07.002	Modern human	Published	Human	Pedigree	8
2016	Meyer et al.	Nat Genet	Domestication history and geographical adaptation inferred from a SNP map of African rice	10.1038/ng.3633	1 angiosperm	Published	Monocot plants	Phylogenetic	2
2019	Moran et al.	Mol Ecol	The evolution of microendemism in a reef fish (Hypoplectrus maya)	10.1111/mec.15110	5 fishes	Published	Fishes	Biogeographic	8
2018	Otto et al.	Nat Microbiol	Genomes of all known members of a Plasmodium subgenus reveal paths to virulent human malaria	10.1038/s41564-018-0162-2	1 apicomplexan (Plasmodium)	Published	Plasmodium	MA line	4
2017	Romero-Hidalgo et al.	Nat Commun	Demographic history and biologically relevant genetic variation of Native Mexicans inferred from whole-genome sequencing	10.1038/s41467-017-01194-z	Modern human	Published	Human	Pedigree	8
2017	Song et al.	Genetics	Modeling human population separation history using physically phased genomes	10.1534/genetics.116.192963	Modern human	Published	Human	Pedigree	2
2017	Van Belleghem et al.	Mol Ecol	Patterns of Z chromosome divergence among Heliconius species highlight the importance of historical demography	10.1111/mec.14560	6 lepidopterans (Heliconius)	Published	Heliconius	Pedigree	2
2016	Vijay et al.	Nat Commun	Evolution of heterogeneous genome differentiation across multiple contact zones in a crow species complex	10.1038/ncomms13195	1 bird	Published	Bird	Phylogenetic	2
2016	Wang et al.	Mol Biol Evol	Variation in linked selection and recombination drive genomic divergence during allopatric speciation of European and American aspens	10.1093/molbev/msw051	2 angiosperms	Published	Plants	Phylogenetic	8
2017	Wang et al.	Sci Rep	Convergent and divergent genetic changes in the genome of Chinese and European pigs	10.1038/s41598-017-09061-z	1 suid	Published	Human	Phylogenetic	4
2017	Wong et al.	Genome Res	Reconstructing genetic history of Siberian and Northeastern European populations	10.1101/gr.202945.115	Modern human	Published	Human	Pedigree	8
2018	Yu et al.	Nat Commun	Genome re-sequencing reveals the evolutionary history of peach fruit edibility	10.1038/s41467-018-07744-3	5 angiosperms (Prunus)	Published	Prunus	Pedigree	8
2017	Zhang et al.	Genome Biol	Differentiated demographic histories and local adaptations between Sherpas and Tibetans	10.1186/s13059-017-1242-y	Modern human	Published	Human	Pedigree	4
2018	Zhao et al.	Gigascience	Evidence of evolutionary history and selective sweeps in the genome of Meishan pig reveals its genetic and phenotypic characterization	10.1093/gigascience/giy058	1 suid	Published	Human	Pedigree	2
2017	Zhou et al.	Proc Natl Acad Sci USA	Evolutionary genomics of grape (Vitis vinifera ssp. vinifera) domestication	10.1073/pnas.1709257114	1 angiosperm	Published	Plants	Phylogenetic	8
